# Supplementary material for: HAT1 as a Lactyltransferase to Promote DNA Repair Through RPA1 Lactylation in Glioblastoma
Source: Int J Biol Sci. 2026 Jan 22;22(4):1906–19. doi: 10.7150/ijbs.125306 (PMC12905578; doi:10.7150/ijbs.125306)
Supplement: Supplementary file 2 — Supplementary table 1. [file ijbsv22p1906s2.xlsx]

## Sheet: Primers for ChIP-qPCR
Primers for ChIP-qPCR	Sense	Antisense
HAT1-primer1(1000-1102)	TCTGGGGAAAGCAGTTCCTAC	TGCCACATGTCCTAGTGGTT
HAT1-primer2(2511-2623)	ACCACAGTTAAAACGTAATTCTTCT	GGCAAGACTTATCATTTCTTTCCA
HAT1-primer3(3619-3722)	GCCAAATTTTAATCCATTCTGGAGG	AGGTATGAACTGGCAACCATGT
HAT1-primer4(5856-5964)	TTTGGCCAATCTTTGCTTGTAA	ACACAGACTCTAAGGGAAGCAA
HAT1-primer5(8215-8315)	CTTACTCACCTTCCGCCACA	TGTCTCATCCACGTTTAACCCA
