# Supplementary material for: HAT1 as a Lactyltransferase to Promote DNA Repair Through RPA1 Lactylation in Glioblastoma
Source: Int J Biol Sci. 2026 Jan 22;22(4):1906–19. doi: 10.7150/ijbs.125306 (PMC12905578; doi:10.7150/ijbs.125306)
Supplement: Supplementary file 3 — Supplementary table 2. [file ijbsv22p1906s3.xlsx]

## Sheet: Heat map
CANCER	HAT1	KAT2A	KAT2B	CREBBP	EP300	TAF1	KAT5	KAT6A	KAT6B	KAT7	KAT8	ELP3	GTF3C4	NCOA1	NCOA2	NCOA3	CSRP2BP	AARS	AARS2	HDAC1	HDAC2	HDAC3	HDAC4	HDAC5	HDAC6	HDAC7	HDAC8	HDAC9	HDAC10	HDAC11	SIRT1	SIRT2	SIRT3	SIRT4	SIRT5	SIRT6	SIRT7
ACC	-0.14	-1.64	-0.77	-0.57	-1.21	-0.71	-0.05	-0.53	-0.54	-0.54	0.08	0.41	-0.13	-0.95	-0.46	-0.28	0.16	0.39	-0.13	-0.32	-0.1	-0.2	-1.27	-0.5	-0.56	-0.98	0.17	-0.4	-1.56	-0.66	-0.86	-0.02	-0.57	0.05	-0.09	0.28	-0.89
BLCA	0.32	0.63	-1.09	-0.91	-0.58	-0.78	-0.41	-0.67	-1.46	-0.72	-0.24	-0.35	0.01	-0.83	-0.66	0.26	-0.2	0.15	0.32	0.22	0.33	0.03	-1.26	-0.91	0.26	0	0.32	-0.97	0.12	-0.42	-1.13	-0.37	-0.41	-0.27	0.01	0.43	0.57
BRCA	0.67	-1.2	-1.13	-0.18	0.09	-0.15	-0.11	-0.06	0.37	0.28	-0.19	0.27	1.01	-0.39	0.33	0.11	0.45	0.13	0.26	0.44	0.63	0.06	-0.64	-0.49	-0.49	-1.05	0.51	-0.81	-0.95	1.13	-0.04	-0.44	-0.26	-0.03	0.03	0.03	0.21
CESC	1.09	-1.29	-1.71	-0.99	-0.27	-0.8	-0.75	-0.99	-1.18	-0.61	-1.11	-0.04	0.39	-1.3	-0.47	-0.07	-0.14	-0.01	0.11	0.69	0.53	-0.09	-1.42	-1.27	-1.28	-1.33	0.5	-1.22	-1.03	-0.48	-0.99	-0.62	-0.81	-0.47	0.1	-0.13	0.68
CHOL	1.55	2.28	-0.75	1.23	1.41	1.99	1.59	1.33	1	1.76	1.23	0.73	1.16	0.96	0.69	1.22	1.23	1.19	1.46	1.87	1.8	1.24	1.18	1.33	-0.53	3.61	1.19	1.18	1.88	1.79	0.75	0.65	0.32	0.33	-0.15	2.39	1.95
COAD	0.63	-0.26	-1.56	-0.31	-0.12	0.14	-0.23	-0.02	-0.64	-0.07	-0.44	0.34	0.73	-0.76	0.06	0.13	0.18	0.48	0.42	0.85	0.99	0.03	-1.71	-0.61	-1.21	-1.21	0.56	-1.12	-0.36	0.09	-0.24	-0.58	-0.46	-0.8	0.62	0.37	-0.03
DLBC	3.06	1.92	0	-0.33	0.28	1.32	1.11	-1.06	1.03	0.33	0.05	2.38	1.51	-0.06	-0.2	1.67	2.3	3.37	1.58	2.36	2.21	1.85	-1.71	-0.23	1.68	1.55	2.39	1.88	0.81	0.68	1.41	-0.11	1.15	0.68	1.24	1.5	0.02
ESCA	1.11	-0.33	-1.01	1.11	0.93	0.4	-0.13	0.97	0.62	0.51	0.01	0.21	1.03	0.52	0.55	0.83	0.59	1.03	0.09	0.21	0.98	-0.6	0.61	-1	-0.69	-0.23	0.47	1.44	-0.67	-0.75	0.64	-0.29	-0.43	-0.2	0.12	0.21	-1.45
GBM	2.18	-1.16	0.59	0.44	0.15	0.8	0.53	0.77	-0.23	0.9	0.14	0.58	1.1	0.06	0.17	0.86	0.2	-0.25	-0.04	1.75	1.6	0.7	-0.39	-0.93	-0.16	0.28	0.45	0.72	-0.89	-1.42	0.49	0.36	-0.53	-0.22	-0.38	0.57	0.19
HNSC	0.68	1	-1.45	0.33	0.39	0.36	0.27	0.02	-0.08	0.01	0.21	0.23	0.39	-0.53	-0.16	0.55	0.12	0.85	0.2	0.63	0.54	0.48	0.04	-0.33	0.08	0.5	0.46	0.51	0.77	-0.29	0.07	-0.07	0.17	-0.03	0.3	0.67	0.14
KICH	-1.17	-1.79	-0.61	0.12	0.22	-0.15	0	0.11	-0.04	-0.64	-0.05	0.7	0.06	-0.3	0.69	-0.01	-0.24	0.35	0.07	-1.32	-1	-0.68	-0.81	-0.02	-1.07	-0.96	-0.09	-0.74	-0.91	0.67	-0.53	0.18	-0.37	-0.11	0.26	-0.17	-0.97
KIRC	0.05	0.56	-0.32	0.31	0.02	0.08	0.02	-0.02	-0.16	-0.25	0.19	-0.05	-0.22	-0.41	-0.43	0.15	-0.31	-0.2	0.15	-0.06	-0.1	0.6	-0.27	-0.09	-0.07	0.37	-0.22	0.31	0.86	-0.97	0.23	0.43	-0.01	-0.51	-0.33	0.38	0.47
KIRP	0.02	0.34	-0.8	-0.16	-0.35	-0.18	-0.14	-0.31	-0.46	-0.27	0.51	-0.03	0.08	-0.7	-0.21	-0.03	-0.12	0.1	0.31	-0.44	-0.01	0.07	-0.45	-0.53	-0.35	-0.01	0.02	0.45	0.25	0.21	-0.1	-0.29	0.27	-0.23	0.16	0.45	0.67
LAML	-1.57	0.62	1.35	2.68	1.77	0.28	0.34	1.59	2.23	0.64	0.1	-0.15	-0.55	1.83	2.52	0.75	1.29	-2.67	-0.68	-0.8	-0.64	-0.97	1.25	0.52	-0.05	-0.12	0.36	4.05	1.43	-0.73	0.18	0.58	-0.42	-0.57	-0.38	-0.02	-0.23
LGG	1.62	-0.38	1.36	1.13	0.94	1.21	0.83	1.41	1.05	1.26	0.47	0.67	1.37	0.83	1.09	1.16	0.52	0.47	0.21	1.04	1.25	0.09	0.92	-0.18	0.21	-0.26	0.37	0.53	-0.68	-0.19	1.32	1.1	-0.17	-0.1	-0.04	0.6	0.13
LIHC	0.85	-0.34	-0.12	0.05	0.14	0.07	0.57	-0.32	-0.08	0.54	0.01	0.21	0.26	0.09	0.35	0.33	0.68	0.54	0.69	0.52	0.74	0.24	0	0.98	-0.53	0.52	0.6	-0.04	-0.12	1.62	0.04	0.25	-0.16	0.28	0.01	0.52	0.18
LUAD	0.21	-0.55	-1.23	-0.34	-0.27	-0.41	-0.38	-0.87	-0.55	0.05	-0.77	0.2	0.37	-0.74	0.09	-0.39	0.14	0.19	0.25	0.2	0.3	-0.18	-0.84	-0.87	-0.96	-1.52	0.32	0.02	-1.07	0.12	-0.06	-0.71	-0.26	-0.04	-0.01	-0.31	-0.18
LUSC	0.84	-0.45	-1.63	-0.38	-0.05	-0.27	-0.39	-0.74	-0.45	0.1	-1.11	0.04	0.63	-0.56	-0.22	-0.17	0.54	0.27	0.42	0.75	1.1	-0.08	-0.36	-1.11	-1.35	-1.93	0.22	-0.06	-0.91	-0.44	-0.5	-0.48	-0.57	-0.41	0.43	-0.25	-0.26
OV	0.44	-2.68	-1.82	-0.78	-0.67	-1.63	-0.72	-0.37	-0.52	-0.36	-1.07	-0.22	-0.01	-1.09	-0.36	-0.22	0.17	-0.34	-0.72	-0.56	0.18	-1.16	-0.66	-1.71	-1.86	-0.37	-0.28	1.63	-1.62	-0.46	-1.05	-1.05	-1.38	-0.56	0.38	-0.21	-0.22
PAAD	1.24	-0.09	0.2	0.69	0.99	0.59	1.05	1.08	0.38	1.16	0.57	1.51	1.19	0.8	1.22	1.33	0.91	0.8	0.73	1.99	1.37	0.96	0.65	1.15	0.7	1.9	1.22	1.83	0.3	-0.01	0.86	0.92	0.38	0.22	0.95	1	0.95
PCPG	-0.08	-0.81	0.21	0.44	0.1	0.32	0.61	0.73	0.59	1.22	0.06	-0.01	0.63	0.25	0.53	0.1	0.22	0.39	0.58	-0.58	0.17	-0.06	0.15	1.27	0.4	-1.06	-0.43	3.45	0.64	1.68	-1.07	0.1	0.08	-2.03	-0.16	0.19	0.28
PRAD	0.66	-1.27	-0.4	-0.41	-0.1	-0.17	-0.19	-0.31	-0.28	-0.14	-0.58	-0.15	0.42	-0.26	0.19	-0.23	0.07	0.17	-0.06	0.28	0.51	-0.28	-0.86	-0.35	-1.21	-1.25	0.21	-0.4	-1.26	-0.06	0.09	-0.26	-0.31	-0.05	0.01	-0.32	-0.77
READ	0.78	-0.43	-1.73	-0.23	-0.08	0.22	-0.43	0.09	-0.73	0	-0.5	0.16	0.81	-0.77	0.18	0.28	0.55	0.43	0.39	0.94	1.12	-0.13	-1.78	-0.65	-1.13	-1.5	0.56	-1.09	-0.69	0.27	-0.18	-0.8	-0.56	-0.92	0.6	0.44	-0.08
SARC	0.49	1.1	0.2	1.31	0.83	1.29	-0.13	0.97	0.53	0.44	0.62	0.32	0.72	0.28	0.41	0.89	0.12	0.32	0.8	0.21	0.91	0.48	-0.26	0.69	0.15	1.06	0.26	1.01	0.65	-0.94	0.41	0.38	-0.04	-0.43	-0.76	1.08	0.62
SKCM	0.82	-1.11	0.46	-0.72	-0.16	-0.39	-0.39	-0.76	-0.86	0.11	-0.75	0.89	-0.18	-0.79	-0.32	-0.53	0.2	1.27	1.24	0.62	0.17	-0.62	-0.26	-1.27	-0.39	-1.59	0.63	0.03	-0.95	-0.27	-0.48	-0.18	-0.48	-0.24	0.4	0.06	-1.17
STAD	0.89	-0.21	-0.39	1.11	1.08	0.37	0.04	1.13	0.37	0.95	-0.05	0.82	1.14	0.85	1.34	0.97	0.43	0.26	0.64	0.75	1.05	-0.16	1.06	-0.2	-0.47	0.13	0.51	0.94	-0.48	0.08	0.52	-0.18	-0.6	-0.52	0.23	0.49	-0.17
TGCT	0.91	-0.8	0.21	-1.34	-0.39	0.5	-1.31	-0.01	-0.46	0.41	-1.1	0.78	0.49	-0.66	-0.14	0.54	0.44	0.6	1.42	0.05	0.59	0.37	-2.74	0.28	-1.11	0.85	1.14	-1.83	-0.3	-4.46	-0.45	-2.51	-2.49	-2.24	0.09	0.44	-1.14
THCA	0.24	-1.98	-0.82	-0.89	-0.36	-0.46	-0.16	-0.55	-0.05	-0.07	-0.53	0.16	-0.07	-0.64	-0.15	-0.57	-0.02	-0.53	-0.41	0.04	0.06	-0.78	-1.23	-0.31	-1.47	-1	0.24	0.49	-1.84	-0.2	-0.04	-0.52	-0.36	-0.42	-0.09	-0.35	-0.95
THYM	3.03	2.53	0.76	0.44	1.1	1.71	1.97	0.07	2.06	1.41	1.28	2.5	2.23	0.59	0.63	0.71	2.83	3.61	1.99	2.28	3.17	1.5	0.54	-0.15	2.45	1.97	2.46	1.16	0.63	2.65	2.12	0.64	1.62	1.18	1.61	1.34	-0.36
UCEC	0.5	-1.55	-1.89	-1.78	-0.96	-1.46	-0.69	-1.35	-1.17	-1.09	-1.09	1.1	0.09	-1.52	-0.6	-0.78	-0.05	-0.16	-0.16	0.08	0.76	-0.4	-1.65	-1.67	-1.64	-1.26	0.47	-1.25	-1.42	-0.18	-0.87	-1.21	-0.64	-0.36	0.27	0.19	0.03
UCS	0.66	-1.64	-2.42	-1.74	-1.23	-1.32	-0.92	-1.11	-0.79	-0.87	-0.99	0.4	0.31	-0.92	-0.53	-0.99	0.17	-0.34	0.17	-0.08	1.16	0.03	-1.2	-1.06	-1.74	-1.36	0.43	-1.41	-1.7	-0.44	-0.6	-0.53	-0.76	-0.18	0.38	-0.23	-0.34
