# Supplementary material for: HAT1 as a Lactyltransferase to Promote DNA Repair Through RPA1 Lactylation in Glioblastoma
Source: Int J Biol Sci. 2026 Jan 22;22(4):1906–19. doi: 10.7150/ijbs.125306 (PMC12905578; doi:10.7150/ijbs.125306)
Supplement: Supplementary file 5 — Supplementary table 4. [file ijbsv22p1906s5.xlsx]

## Sheet: KEGG_HOMOLOGOUS_RECOMBINATION
KEGG_HOMOLOGOUS_RECOMBINATION
RAD50
POLD3
EME1
RAD54B
RPA4
MRE11
NBN
POLD1
POLD2
POLD4
RAD51
RAD51C
RAD51B
RAD51D
RAD52
RPA1
RPA2
RPA3
BLM
SSBP1
BRCA2
TOP3A
XRCC2
XRCC3
SEM1
MUS81
RAD54L
TOP3B
